# Supplementary material for: Immune checkpoint status and oncogenic mutation profiling of rectal cancer after neoadjuvant chemotherapy (KSCC1301‐A2)
Source: Ann Gastroenterol Surg. 2023 Aug 21;8(2):251–61. doi: 10.1002/ags3.12730 (PMC10914707; doi:10.1002/ags3.12730)
Supplement: Supplementary file 2 — Table S1. [file AGS3-8-251-s002.xlsx]

## Sheet: Supplementary table S1
Supplementary Table S1. Antibodies used in immunohistochemical studies.
Antigen	Clone	Source	Dilutions	Antigen Retrieval Time
PD-L1	28-8	Abcam, Cambridge, UK	1:500	Citrate buffer, 110℃, 15min
PD-1	NAT105	Abcam, Cambridge, UK	1:100	Citrate buffer, 99℃, 20min
CTLA4	F-8	Santa Cruz, Texas, USA	1:500	Ethlyendiaminetetraacetic acid, 99℃, 30min
LAG3	EPR20261	Abcam, Cambridge, UK	1:1000	Ethlyendiaminetetraacetic acid, 99℃, 30min
CD8	C8/144B	Dako, California, USA	1:100	Ethlyendiaminetetraacetic acid, 99℃, 20min
FOXP3	236A/E7	Abcam, Cambridge, UK	1:100	Target Retrieval Solution, 99℃, 20min
CD163	10D6	Leica, Wetzlar, Germany	1:100	Citrate buffer, 99℃, 20min
MLH1	G168-15	BD PharMingen, New Jersey, USA	1:50	Citrate buffer, 99℃, 30min
MSH2	79H11	Leica, Wetzlar, Germany	1:120	Citrate buffer, 99℃, 30min
MSH6	PU29	Leica, Wetzlar, Germany	1:50	Citrate buffer, 99℃, 30min
PMS2	EP51	Dako, California, USA	1:40	Citrate buffer, 99℃, 30min
HLA-classI	EMR8-5	MBL, Nagoya, Japan	1:1000	Citrate buffer, 99℃, 20min

## Sheet: Supplementary table S2
Supplementary Table S2. List of genes screened by OncomineTM comprehensive assay v3
Hotspot genes screened for mutations (SNV/Indel) (n=87)
AKT1	CTNNB1	GATA2	KNSTRN	NRAS	ROS1
AKT2	DDR2	GNA11	KRAS	NTRK1	SF3B1
AKT3	EGFR	GNAQ	MAGOH	NTRK2	SMAD4
ALK	ERBB2	GNAS	MAP2K1	NTRK3	SMO
AR	ERBB3	H3F3A	MAP2K4	PDGFRA	SPOP
ARAF	ERBB4	HIST1H3B	MAPK1	PDGFRB	SRC
AXL	ERCC2	HNF1A	MAX	PIK3CB	STAT3
BRAF	ESR1	HRAS	MDM4	PIK3CA	TERT
BTK	EZH2	IDH1	MED12	PPP2R1A	TOP1
CBL	FGFR1	IDH2	MET	PTPN11	U2AF1
CCND1	FGFR2	JAK1	MTOR	RAC1	XPO1
CDK4	FGFR3	JAK2	MYC	RAF1
CDK6	FGFR4	JAK3	MYCN	RET
CHEK2	FLT3	KDR	MYD88	RHEB
CSF1R	FOXL2	KIT	NFE2L2	RHOA
Full-length genes screened for mutations (SNV/Indel) (n=48)
ARID1A	CDKN2B	MSH2	POL2	SETD2
ATM	CHEK1	NBN	PTCH1	SLX4
ATR	CREBBP	NF1	PTEN	SMARCA4
ATRX	FANCA	NF2	RAD50	SMARCB1
BAP1	FANCD2	NOTCH1	RAD51	STK11
BRCA1	FANCI	NOTCH2	RAD51B	TP53
BRCA2	FBXW7	NOTCH3	RAD51C	TSC1
CDK12	MLH1	PALB2	RAD51D	TSC2
CDKN1B	MRE11	PIK3R1	RNF43
CDKN2A	MSH6	PMS2	RB1
Genes screened for copy number gains (n=43)
AKT1	CCNE1	FGFR2	MYC	PPARG
AKT2	CDK2	FGFR3	MYCL	RICTOR
AKT3	CDK4	FGFR4	MYCN	TERT
ALK	CDK6	FLT3	NTRK1
AXL	EGFR	IGF1R	NTRK2
AR	ERBB2	KIT	NTRK3
BRAF	ESR1	KRAS	PDGFRA
CCND1	FGF19	MDM2	PDGFRB
CCND2	FGF3	MDM4	PIK3CB
CCND3	FGFR1	MET	PIK3CA
Genes screened for fusion drivers (n=51)
AKT2	ERBB4	FLT3	NRG1	PTEN	TERT
ALK	ERG	JAK2	NTRK1	PPARG
AR	ESR1	KRAS	NTRK2	RAD51B
AXL	ETV1	MDM4	NTRK3	RAF1
BRCA1	ETV4	MET	NUTM1	RB1
BRCA2	ETV5	MYB	PDGFRA	RELA
BRAF	FGFR1	MYBL1	PDGFRB	RET
CDKN2A	FGFR2	NF1	PIK3CA	ROS1
EGFR	FGFR3	NOTCH1	PRKACA	RSPO2
ERBB2	FGR	NOTCH4	PRKACB	RSPO3

## Sheet: Supplementary table S3.
Supplementary table S3. Immunohistochemical results of ICMs, MMR related proteins and HLA class I in the NAC patients.
Factor		SOX		mFOLFOX6		p value
		n=27	(%)	n=22	(%)
PD-L1	Postive	17	63.0	13	59.1	1.0000
	Negative	10	37.0	9	40.9
PD-1	Postive	18	66.7	16	72.7	0.7597
	Negative	9	33.3	6	27.3
CTLA-4	Postive	19	70.4	14	63.6	0.7613
	Negative	8	29.6	8	36.4
LAG3	Postive	20	74.1	12	54.6	0.2284
	Negative	7	25.9	10	45.5
MMR	Deficient	0	0.0	0	0	-
	Proficient	27	100.0	22	100.0
HLA class I	Loss	1	3.7	0	0	1.0000
	Retain	26	96.3	22	100.0

## Sheet: Supplementary table S4.
Supplementary table S4. Clinicopathological characteristics of the cases selected for next-generation sequencing analysis.
Case No.	Chemotherapy	Comments	CD8 low/high	PD-1 low/high	therapeutic effect	Age	Sex	Histological type	pT stage	pN stage	pStage (UICC 8th edition)
1	none	excluded due to low DNA quality	high	high	-	75	F	moderately	3	1a	IIIB
2	none		high	high	-	67	F	well	1b	0	I
3	none		high	high	-	58	M	well	2	0	I
4	none		high	low	-	66	M	well	3	0	IIA
5	none	excluded due to low DNA quality	high	high	-	56	M	well	2	0	I
6	none		low	low	-	39	M	well	3	0	IIA
7	none		low	low	-	73	M	moderately	3	0	IIA
8	SOX	excluded due to low DNA quality	high	high	1a	54	F	well	2	0	I
9	SOX		high	high	1a	69	F	moderately	2	0	I
10	SOX		high	high	1a	79	M	well	2	0	I
11	SOX		high	high	1b	79	F	moderately	4a	0	IIB
12	SOX		high	low	unknown	55	F	well	3	0	IIA
13	SOX		high	low	1a	72	F	well	3	0	IIA
14	SOX		high	high	1a	66	M	well	1	0	I
15	SOX		low	low	1b	37	M	moderately	3	2a	IIIB
16	SOX		low	low	0	42	M	well	2	0	I
17	SOX		low	low	1b	63	M	moderately	3	0	IIA
18	SOX		low	low	1a	63	M	moderately	2	0	I
19	SOX	excluded due to low DNA quality	low	low	1a	62	M	moderately	3	0	IIA
20	mFOLFOX6		high	low	1a	62	M	moderately	2	1a	IIIA
21	mFOLFOX6		high	high	1a	67	F	moderately	2	0	I
22	mFOLFOX6		high	high	1a	78	M	well	3	0	IIA
23	mFOLFOX6		high	low	1b	63	M	well	4b	1a	IIIC
24	mFOLFOX6		low	low	1a	75	M	moderately	3	0	IIA
25	mFOLFOX6		low	low	0	50	M	well	3	0	IIA
26	mFOLFOX6		low	low	1b	71	M	moderately	3	0	IIA
27	mFOLFOX6		low	low	2	68	F	well	3	1a	IIIB
